# Supplementary material for: ARID2-related disorder: further delineation of the clinical phenotype of 27 novel individuals and description of an epigenetic signature
Source: Eur J Hum Genet. 2025 Mar 5;33(11):1422–31. doi: 10.1038/s41431-025-01798-w (PMC12583565; doi:10.1038/s41431-025-01798-w)
Supplement: Supplementary file 2 — Supplemental tables S1-S4 [file 41431_2025_1798_MOESM2_ESM.xlsx]

## Sheet: Table S1
Informations générales	I-1	I-2	I-3	I-4	I-5	I-6	I-7	I-8	I-9	I-10	I-11	I-12	I-13	I-14	I-15	I-16	I-17	I-18	I-19	I-20	I-21	I-22	I-23	I-24	I-25	I-26	I-27	I-28	I-29	I-30
Use for epigenetic's signature	CSS6_validation	Discovery	CSS6_unresolved	CSS6_unresolved	Not used	Discovery	CSS6_validation	Discovery	Not used	Discovery	CSS6_validation	Discovery	Discovery	Discovery	Discovery	Not used	Discovery	Discovery	Not used	Not used	Discovery	Not used	Discovery	CSS6_unresolved	Discovery	Discovery	Not used	CSS6_VUS	CSS6_VUS	CSS6_VUS
Genomic position [GRCh38/hg38] (NC_000012.12)	g.45730067dup	g.45811533dup	g.45836804_45836807dup	g.45836956_45836976del	g.45837638dup	g.45846913_45846916del	g.45850524_45850525del	g.45850564_45850565del	g.45851105del	g.45851422_45851425dup	g.45851533 CAG>C	g.45851777dup	g.45851937C>T	g.45852144_45852150del	g.45852730_45852733del	g.45852855C>T	g.45891779 G>C	g.45891920 T>C	g.45893532C>T	g.45893663 C>T	g.(?_45729835)_(45731316_?)del	g.(?_45690000)_(45750000_?)del		g.(?_45891780)_(45905075_?)del	g.(?_45774389)_(45910936_?)del	g.(?_45756225)_(45927887_?)del	g.(?_45299856)_(46290196_?)del	[g.45837527G>A];[g.45852708G>A]	g.45817735G>T	chr12:g.45811468 A>C
ClinVar	SCV001712993.1	SCV001712994.1	SCV004697979	SCV004697985	SCV004697986	SCV004697987	SCV001712995.1	SCV004697988	SCV004697989	SCV001712996.1	SCV001712997.1	SCV004697990	SCV001712998.1	SCV004697991	SCV004697992	SCV001712999.1	SCV001572219.1	SCV001737000.1	SCV004697980	SCV000778273.1	SCV005420228	SCV005420229	SCV001713000.1	SCV005420226	SCV001713001.1	SCV001713002.1	SCV005420227	SCV004697981 / SCV004697982	SCV004697983	SCV004697984
Variant c. (NM_152641.4)	c.118dup	c.400dup	c.836_839dup	c.988_1008del	c.1261dup	c.1556_1559del	c.2401_2402del	c.2441_2442del	c.2982del	c.3299_3302dup	c.3411_3412del	c.3654dup	c.3814C>T	c.4021_4027del	c.4607_4610del	c.4732C>T	c.4923-1G>C	c.5061+2T>C	c.5260C>T	c.5305C>T			NC_000012.12(NM_152641.4): c.(705+1_706-1)_(1330+1_1331-1)del					[c.1150G>A];[c.4585G>A]	c.484G>T	c.335A>C
Variant p. (NP_689854.2)	p.(Val40Glyfs*26)	p.(Gln134Profs*20)	p.(Asp280Glufs*4)	p.(Leu330_Gly336del)	p.(Val421Glyfs*40)	p.(Asp519Valfs*9)	p.(Met801Valfs*39)	p.(Thr814Serfs*26)	p.(Gln995Asnfs*15)	p.(Ala1102Glyfs*4)	p.(Gly1139Serfs*20)	p.(Ala1219Serfs*22)	p.(Arg1272*)	p.(Ser1341Lysfs*2)	p.(Val1536Glufs*29)	p.(Gln1578*)	p.?	p.?	p.(Arg1754*)	p.(Arg1769*)								[p.(Ala384Thr)];[p.(Gly1529Arg)]	p.(Val162Leu)	p.(Glu112Ala)
Zygosity	heterozygous	heterozygous	heterozygous	heterozygous	heterozygous	heterozygous	heterozygous	heterozygous	heterozygous	heterozygous	heterozygous	heterozygous	heterozygous	heterozygous	heterozygous	heterozygous	heterozygous	heterozygous	heterozygous	heterozygous	heterozygous	heterozygous	heterozygous	heterozygous	heterozygous	heterozygous	heterozygous	compound heterozygous	heterozygous	heterozygous
Exon /21	Exon 2	Exon 4	Exon 8	Exon 8	Exon 10	Exon 12	Exon 15	Exon 15	Exon 15	Exon 15	Exon 15	Exon 15	Exon 15	Exon 15	Exon 15	Exon 15	Intron 16	Intron 17	Exon 19	Exon 20	Exon 2-3	Exon 1-3	Exon 7-10	Exon 17-21	Exon 4-21	Exon 4-21 SCAF11 NM_004719.3 Exons 12->15 / 15	ANO6( NM_001025356.3) Exons 2->20 ARID2 (NM_152641.4) Whole Gene SLC38A1 (NM_030674.4) Whole Gene SCAF11 (NM_004719.3) Whole Gene	Exon 10 /Exon 15	Exon 5	Exon4
ACMG Classification	5	5	5	4	5	5	5	5	4	5	5	5	P	5	5	5	4	4	5	5								3 / 2	3	3
ACMG criteria	PVS1-PS2-PS3_P-PM2_P	PVS1-PS3_P-PM2_P	PVS1-PS2-PS3_P-PM2_P	PS2-PS3_P-PM2-PM4	PVS1-PS2-PM2_P	PVS1-PS2-PS3_P-PM2_P	PVS1-PS2-PS3_P-PM2_P	PVS1-PS2-PS3_P-PM2_P	PVS1-PM2_P	PVS1-PS2-PS3_P-PM2_P	PVS1-PS2-PS3_P-PM2_P	PVS1-PS2-PS3_P-PM2_P	PVS1-PS2-PS3_P-PM2_P	PVS1-PS2-PS3_P-PM2_P	PVS1-PS2-PS3_P-PM2_P	PVS1-PS2-PM2_P	PS2-PS3_P-PM2_P-PP3	PS2-PS3_P-PM2_P-PP3	PVS1-PS2-PM2_P	PVS1-PS2-PM2_P								PM2 / BS2	PM2	PM2
Origin of the variant	de novo	Not inherited from mother (father not available)	de novo	de novo	de novo	de novo	de novo	de novo	N/A (adopted)	de novo	de novo	de novo	de novo	de novo	de novo	de novo	de novo	de novo	de novo	de novo	Inherited from the father (who is mosaic and asymptomatic)	de novo (father was tested negative, oocyte donor not tested)	maternal (who is mosaic and asymptomatic)	de novo	de novo	de novo	maternal (from affected mother)	in mother (c.4585G>A), in father (c.1150G>A)	paternal (from healthy father)	paternal (from healthy father)
Methods used for diagnosis	ES	ES	ES	ES	ES	ID panel	ES	ES	ES	ES	ES	GS	ES	ES	ES	ES	ES	ES with parental pools	WS	ES	ES	GS	ES	array	array-CGH	array-CGH	array-CGH	ES	ES	ES
Gender	F	M	Male	Female	F	F	M	female	female	M	M	F	M	female	M	F	F	F	F	M	F	Male	male	Male	M	Female	Male	M	F	M
Current age (years)	4yr 4m	13yr 6 m	5yr	9,5y	4yr 11m	11yr	33 yr	7y 8m	15y 10m (though there is uncertainty about the correctness of the birthdate, as adopted from abroad; likely 1.5y younger)	4yr 1m	13yr	3yr	21m	11yr 7m	7 yr	Genetics- 2 yr, PCP- 5 yr	22yr	10m	2yr 7m	19 m	14yr 9m	6 weeks	34 m	4yr 11m	13yr	9yr 3m	15yr 2m	6yr 9m	NA	8 yr
Ethnic origin	Caucasian, Maghreb	Caucasian	Caucasian	Caucasian	Caucasian	Caucasian, Maghreb	Caucasian	Caucasian (Swiss)	Caucasian (Russian)	N/A	Caucasian	Caucasian	Caucasian; Maghreb	Caucasian (Swiss/Italian)	Caucasian	African American/N/Ative American/European	Caucasian	Caucasian	Caucasian	Caucasian	Caucasian	Father: Greece Mother: Norway Biological mother: unkNown, No consanguieNous	Caucasian	Caucasian	Caucasien	Maghreb	Caucasian (Serbia/Kosovo)	caucasian	NA	Caucasian/FilipiNo
Siblings	maternal half-brother	maternal half-brother and sister	N/A	Yes	2 sisters	2	2 brothers, 1 with epilepsy and 1 sisterr	1 healthy sister	N/A	N/A	1 older sister No problem	1 unaffected sister	1 unaffected 6yo sister	1 healthy sister and 1 healthy brother	N/A	2 full siblings, healthy	1 unaffected brother	1 healthy older sister	None	1 healthy sister , 1 Fetal Death In Utero at 26SA from a previous twin pregN/Ancy	1 healthy older brother	Older 5 year-old sister born from the same father & actual mother (No oocyte doN/Ation for this pregN/Ancy)	Younger brother, Not clearly affected, Not tested	Yes	1 healthy sister	two healthy brothers and a healthy sister	1 healthy sister	Yes	NA	2 unaffected, No consanguiNous
Indication for genetic Testing	N/A	N/A	N/A	N/A	short stature and developmental delay	short stature and developmental delay	N/A	developmental regression in kindergarten	developmental delay and cystic kidney	N/A	N/A	Suspicion of Silver-Russell syndrome developmental and speech delay, short stature	N/A	motor developmental delay	N/A	N/A	N/A	N/A	N/A	N/A	N/A	Facial dysmorphism Noted in the neoN/Atal care unit	N/A	DD	N/A	N/A	IUGR, bilateral inguiN/Al hernia	ID/DD	NA	ID
Prenatal data
Ultrasound signs	Heterotaxy HP:0030853, Atrioventricular caN/Al defect HP:0006695, Polysplenia HP:0001748)	N/A	No	Yes	No	No	Polyhydramnios HP:0001561, Macrocephaly HP:0000256	No	N/A	No	No	Intrauterine growth retardation HP:0001511	Polyhydramnios HP:0001561	Increased nuchal translucency HP:0010880	N/A	Ovarian cyst HP:0000138	No	Polyhydramnios HP:0001561	No	Polyhydramnios HP:0001561, risk 1:79 at FCTS, Prader Willi, steinert, karyotype Normal	No	No	No	No	risk 1:55 at FCTS:Normal karyotype , Oligohydramnios HP:0001562, Intrauterine growth retardation HP:0001511	N/A	No	Increased nuchal translucency HP:0010880	NA	Intestinal atresia HP:0011100 Noted at 28 weeks, Polyhydramnios HP:0001561
Birth
Gestational Age at birth (WG)	41+3	39 SA 1/2	38+1	37+2	39	39	41	N/A	N/A	37	41+2	39	41	41.8571	41	41	42	38	39	40	36.5	37+2	40	41	38	41	40.7143	41	NA	37
Birth weight (g/perc)	3265 (30e)	3130 (30e)	3360 (70e)	2485 (20e)	2505 (<5e)	3960 (95e)	4080 (90e)	N/A	N/A	2250 (5e)	3440 (50e)	2.460g (2e)	2980 (10e)	3350 (30e)	3620 (60e)	3515 (55e)	3060 (10e)	3890 (89e)	3465 (70e)	3610 (60e)	2200 (1.06e)	3230 (60e)	3010 (20e)	3440 (50e)	2570 (10e)	3400 (50e)	2420 <5e)	3880	NA	3660
Birth length (cm/perc)	50 (50e)	50 (55e)	48 (40e)	N/A	46 (<5e)	51 (70e)	51 (0e)	N/A	N/A	44 (<5e)	49 (30e)	46 cm (4e)	50 (45e)	46 (<5e)	49.5 (50e)	48 (5e)	50 (45e)	50 (55e)	47 (5e)	49.5 (45e)	42.5 (0.12e)	49 (60e)	44.5 (<5e)	N/A	46 (5e)	50 (50e)	47 (<5e)	N/A	NA	49
Birth OFC (cm/perc)	35 (40e)	35 (55e)	N/A	N/A	34 (40e)	37 (>95e)	37 (95e)	N/A	N/A	32 (15e)	36 (75e)	34 cm (46e)	36.5 (80e)	36 (0e)	34.5 (20e)	N/A	34 (20e)	36.5 (94e)	33.5 (10e)	N/A	32.5 (18,27e)	35.5 (90e)	35 (50e)	N/A	32 (5e)	34 (20e)	34 (20e)	N/A	NA	31.5
Other	N/A	No	N/A	N/A	N/A	Apgar 10/10	neonatal hypoglycemia	N/A	N/A	Yes	No	Apgar 10/10	N/A	secondary cesarean due to stalled labour	N/A	N/A	No	N/A	N/A	N/A	N/A	Apgar 9/10/10 (1'-5'-10')	N/A	laryngomalacia, for which an operation was needed	/	N/A	secondary cesarean due to deceleration in CTG	N/A	NA	APGAR 6, 8, 10
Feeding difficulties	Yes initially mild difficulties, then severe oral problems, but not requiring enteral nutrition.	N/A	Yes, in infancy, now selective eater	Yes, neonatal	mild difficulties with introduction of solid food, some difficulties with diversification. Took a long time before she ate properly (around 9-10 m); currently, she has difficulty eating what needs to be chewed.	Sucking/swallowing difficulties	Yes, TOGD Normal	No	N/A	N/A	N/A	N/A	N/A	Yes	Yes	Yes	N/A	N/A	N/A	Yes	Yes	Yes, only in neonatal period	Yes	selective eater	Yes	Yes	No	Yes, difficulties food texture	NA	Yes
Gastrostomy	No	N/A	N/A	N/A	N/A	N/A	No	N/A	N/A	N/A	N/A	N/A	N/A	N/A	No	No	N/A	N/A	N/A	Yes	N/A	No	No	No	N/A	No	No	No	NA	No
Growth
Age at last mesurements	4yr 4m	13yr 6m	5yr	9.5yr	4yr 11m	11yr	33yr	7yr 8m	15yr 2 m	4yr 1m	13yr	3yr	17 m	11yr 7m	7 yr	5yr 8 mo	20 yr	6m	2yr 7m	19 m	13yr 10 m	6 weeks	32m	6yr 11m	13yr	9yr 3m	15yr 2 m	6yr 9m	NA	8 yr
Weight at last mesurements (kg/SD, âge)	16,8 kg / +0,3 SD	64,2 kg / +1,5 SD	17,6 kg / - 0,5 SD	32 kg / + 0,3 SD	13.6 kg / -2.56 SD	56 kg / +1,6 SD	77,5 kg / +0,5 SD	26.9 kg / +0.7 SD	46.5 kg / - 1 SD	11,6 kg / -2,5 SD	32.6 kg / -1.9 SD	-2,5 SD	80 cm / -0.16 SD	37.3 kg / 0 SD	N/A	19 kg / + 0,3 SD	66,5 kg / + 2 SD	7,05kg / -0,3 SD	9,5 kg / -2,5 SD	9,750 kg / -1,3 SD	39,5 kg / -1,75 SD	N/A	11.6 kg / -1,5 SD	22,1kg / -0.6 SD	33,5 kg / -1,5 SD	21 kg / -2 SD	41.5 kg / -1,5 SD	21kg / +0.04 SD	NA	50th percentile
Lenght at last mesurements (cm/SD, âge)	100 cm / -0,2 SD	173,5 cm / +2 SD	107 cm / -0,4 SD	134 cm / + 0,1 SD	98.4 cm / -2.38 SD	146,5 cm / +0,5 SD	178,2 cm / +0,2 SD	128.5 cm / + 1,2 SD	158.6 cm / - 0,5 SD	98 cm / -1 SD	143.5 cm / -1 SD	-2,5 SD	9,5 kg / -1,31 SD	140.5 cm / -0,48 SD	N/A	114.7 cm / + 1,4 SD	169,5 cm / + 1 SD	63,5 cm / -1,01 SD	83 cm / -1 SD	75,5 cm / -2 SD	154 cm / -1,25 SD	N/A	83.2 cm / -2,7 SD	120,4cm / -1 SD	148 cm / -1 SD	122 cm / -2 SD	146 cm / -2,9 SD	123cm / +0.99 SD	NA	75th percentile
OFC at last mesurements (cm/SD, âge)	52 cm / +1,5 SD	53,2 cm /-1 SD	52 cm / + 0,5 SD	53 cm / + 0,5 SD	48.8 cm / -0.87 SD	56 cm / +2 SD	58,4 cm / +2 SD	52 cm / + 0,5 SD	54.3 cm / 0 SD	48,5 cm / -2,5 SD	55cm / + 0,5 SD	0 SD	48 cm / + 0,49 SD	55.5 cm / +1,8 SD	N/A	47 cm / -1 SD, 2 yr	53 cm / -1,5 SD	50,2cm / +3 SD, 10m	44,5 cm / -3 SD	49,3 cm / +1 SD	50 cm / -1 SD, 6y 6m	N/A	50 cm / 0 SD	53cm / 0.57 SD	53 cm / -0,75 SD	52 cm / -0,5 SD	53.9 cm / -1 SD	53cm / +1.44 SD, 3yr	NA	1cm below 2nd percentile
Growth delay	No	No	No	No	Yes	No	No	No	No	No	No	Yes	No	IUGR	N/A	No	No	No	No	Yes	No	Not evaluable (NE)	Yes	No	No	No	Yes	No	NA	No
Neurodevelopmental
Developmental delay / intellectual disability	Yes	Yes	Yes	Yes	Yes	Yes	mild ID (works in a sheltered environment, can read but not write, has passed her driving test and driver's license)	Yes	Yes	N/A	Yes	Yes	Yes	Yes	Yes	No formal testing	Global motor delay	Normal for the age	Yes	Yes	Yes	NE	Yes	Yes	No	Yes	Yes	Yes	NA	Yes
Mild / Moderate/Severe ID Full scale IQ if tested	Mild Not done formally	Moderate	Mild	Mild	No QIT 102, Wechler at the age of 4	Mild preserved cognitive skills generally in the low average range for his age	Mild	Mild SON-R test at age 6y 3m: IQ 58 Kaufman-ABC test at age 6y 3m: 66	Mild IQ 70 at age 14y 6m	N/A	Mild WISC4 2016 QIT 53	N/A	N/A Brunet Lezine 6m, QD 70 for coordination, language, interactions, 50 for posture	No Kaufmann-ABC test at age 7y 7m: scores between 73 to 88, summarized as learning disability corresponding to developmental state of 5.5-6y	Mild Neuropsychological assessment required	No No formal testing has an individualized education plan in school	No WISC V at 16 yr (ICV 73-90, IRP 82-100, IMT 62-80, IVT 60-80) Specific learning disability HP:0001328, Poor fine motor coordination HP:0007010,	N/A	N/A	Moderate No formal testing	Mild QIT 56	NE	NE	Moderate	No WISC IV (ICV=57, IRP=79, IMT=103, IVT =83)	No QI 67 QIV 103, QIT Not significant due to non-homogenous scores	Mild EQ 50 at age 9yr 4m	Mild	NA	moderate
Hypotonia	Yes	Yes	N/A	No	Yes	Yes in neonatal period	No	Muscular hypotonia of the trunk HP:0008936	Muscular hypotonia of the trunk HP:0008936	No	Yes	No	Yes	Muscular hypotonia of the trunk HP:0008936	No	Yes	Yes	N/A	N/A	Yes	N/A	No	Yes	Yes	Yes	Yes	Muscular hypotonia of the trunk HP:0008936	Yes	NA	No
Age at sitting without help	15 m	N/A	13 m	13 m	10 m	12 m	N/A	N/A	N/A	N/A	10 m	N/A	Not acquired at 21 m	13 m	N/A	> 9 m	N/A	N/A	10 m	12 m	around 2yr severe congenital IDslocation of the left hip, surgically treated at age 2yr 4m	NE	8 m	12 m	N/A	8 m	18 m	18m	NA	9 months
Age at walking without help (month)	23 m	2 yr	24 m	45 m	23 m	24 m	20 m	18 m	N/A	24 m	21 m	26 m	Not acquired at 21 m	29 m	15 m	20 m	22 m	N/A	21 m	24 m	N/A	NE	20 m	32 m	25 m	20 m	N/A	34m	NA	18 months
Age at speaking first sentences	3 yr	> 3 yr	30 m	10	4 yr	> 3.5 yr	N/A	delayed	N/A	4yr 9 m	4.5 yr	not acquired at 3 yr	babbling 21 m	N/A	N/A	short sentences at 2 years old	3 yr	N/A	N/A	Not aquired at 19 m	N/A	NE	2 words together at 30 m	32m (first words 18m)	N/A	N/A	not aquired at 3 yr 10 m at age 3y 10m: spoke few worSD, understanSD quite well at age 9y 4m: spoke short sentences, some grammar mistakes, dysarthria	first words 30m	NA	3 years
Speech development	Speech articulation difficulties HP:0009088	Speech articulation difficulties HP:0009088	Yes	Yes	Expressive language delay HP:0002474 Speech apraxia HP:0011098	Delayed speech and language development HP:0000750	Speech articulation difficulties HP:0009088	Yes	Speech articulation difficulties HP:0009088	Delayed speech and language development HP:0000750	delayed	N/A	No	language milestones not delayed at age 7y 7m mild delay in language development at age 11y 7m able to speak, write and read well with good vocabulary	Delayed speech and language development HP:0000750	Delayed speech and language development HP:0000750	Speech articulation difficulties HP:0009088, Hypernasal speech HP:0001611	N/A	N/A	Delayed speech and language development HP:0000750	Normal	NE	Delayed speech and language development HP:0000750	Delayed speech and language development HP:0000750	Normal	No	Delayed speech and language development HP:0000750 Dysarthria HP:0001260	Delayed	NA	Delayed speech and language development HP:0000750 (severe)
Epilepsy	No	N/A	Yes	No	No	No	No	No	Bilateral tonic-clonic seizure HP:0002069 at age 6y 11m two during episode of acute kidney failure and viral infection	No	No	No	No	No	No	No specific slowing on EEG	No	No	No	No	No	No	No	No but suspision, Normal 24h EEG	No	No	N/A	No,Simple febrile seizure HP:0011171, normal EEG	NA	No
Brain MRI	Ventriculomegaly HP:0002119	Delayed myelination HP:0012448 at 24 m	Not performed	Ventriculomegaly HP:0002119	Not performed	Increased pineal volume HP:0012686	Not performed	Not performed	at age 5y 6m: structurally Normal, Hyperintensity of cerebral white matter on MRI HP:0030890, Abnormal brain lactate level by MRS HP:0025045	N/A	Enlarged sylvian cistern HP:0100952 Cerebral cortical atrophy HP:0002120 Abnormality of globe size HP:0100887 Dysplastic corpus callosum HP:0006989	Posterior pituitary agenesis HP:0011756	No	Not performed	N/A	Hyperintensity of cerebral white matter on MRI HP:0030890 Cerebral cortical atrophy HP:0002120 Abnormality of globe size HP:0100887	Not performed	Ventriculomegaly HP:0002119 Dilated third ventricle HP:0007082 Cerebral cortical atrophy HP:0002120 Hyperintensity of cerebral white matter on MRI HP:0030890. Brainstem dysplasia HP:0002508	Normal	Not performed	Not performed	Not performed	Not performed	Not performed	Not performed	Not performed	Not performed	Ventriculomegaly HP:0002119	NA	Not done
Behavioral anomalies	Short attention span HP:0000736	Abnormal aggressive, impulsive or violent behavior HP:0006919	Abnormal aggressive, impulsive or violent behavior HP:0006919, Attention deficit hyperactivity disorder HP:0007018	Anxiety HP:0000739 Short attention span HP:0000736	No	Reduced social reciprocity with peers HP:5200136	Tics HP:0100033, Low frustration tolerance HP:0000744	Short attention span HP:0000736 ,Low frustration tolerance HP:0000744 Increased social interactions HP:5200212	Attention deficit hyperactivity disorder HP:0007018 Increased social interactions HP:5200212	N/A	No	No	Yes	Attention deficit hyperactivity disorder HP:0007018 Increased social interactions HP:5200212	Short attention span HP:0000736 ,Low frustration tolerance HP:0000744, Anxiety HP:0000739, Increased social interactions HP:5200212	No	Attention deficit hyperactivity disorder HP:0007018 Aggressive behavior HP:0000718 Reduced social reciprocity HP:0012760 ,Anxiety HP:0000739	No	No	No	Anxiety HP:0000739	NE	NE	Short attention span HP:0000736, Low frustration tolerance HP:0000744	Short attention span HP:0000736	No	Abnormal aggressive, impulsive or violent behavior HP:0006919, Short attention span HP:0000736, Low frustration tolerance HP:0000744	Attention deficit hyperactivity disorder HP:0007018, Resistance to trivial environmental changes HP:5200052, Rituals HP:5200129, Abnormality of pain sensation HP:0010832, Autistic behavior HP:0000729	NA	Attention deficit hyperactivity disorder HP:0007018
Other	Poor gross motor coordination HP:0007015 Poor fine motor coordination HP:0007010	Sleep abnormality HP:0002360	Sensory hypersensitivity HP:5200058 (sound) Sleep abnormality HP:0002360		Poor gross motor coordination HP:0007015 Poor fine motor coordination HP:0007010 Fatigue HP:0012378	No	Tremor HP:0001337	No	Poor gross motor coordination HP:0007015 Poor fine motor coordination HP:0007010	N/A	N/A	No	left early handedness	No	Poor fine motor coordination HP:0007010	No	Sleep abnormality HP:0002360	No	No	No	No	No	N/A	Sensory hypersensitivity HP:5200058 Sleep abnormality HP:0002360	Poor fine motor coordination HP:0007010 Fatigue HP:0012378.	No	No		NA	N/A
Dysmorphic features																														No
Forehead	N/A	N/A	Normal	N/A	Low anterior hairline HP:0000294	N/A	norma	Broad forehead HP:0000337	Prominent forehead HP:0011220	N/A	Broad forehead HP:0000337	Broad forehead HP:0000337	Broad forehead HP:0000337, High anterior hairline HP:0009890	high, broad forehead HP:0000348 HP:0000337	N/A	Normal	court	Normal	High forehead HP:0000348	Large forehead HP:0002003	Large forehead HP:0002003	Normal	normal	Broad forehead HP:0000337	Normal	haut bombant retraction bi-temporales	Broad forehead HP:0000337	High forehead HP:0000348	NA	Sloping forehead HP:0000340
Eyes	Narrow palpebral fissure HP:0045025	N/A	Unilateral ptosis HP:0007687 Long eyelashes HP:0000527	Highly arched eyebrow HP:0002553 Thick eyebrow HP:0000574	Normal	Downslanted palpebral fissures HP:0000494	Narrow palpebral fissure HP:0045025 Downslanted palpebral fissures HP:0000494	Exodeviation HP:0020049, upslanted palpebral fissure HP:0000582, hooded upper eyelid HP:0030822	Deeply set eye HP:0000490	N/A	Downslanted palpebral fissures HP:0000494	N/A	Long eyelashes HP:0000527	downslanted palpebral fissures HP:0000494 hooded upper eyelid HP:0030822 highly arched eyebrow HP:0002553 initial 1/3 broad eyebrow HP:0011229 sparse lateral eyebrow HP:0005338	Downslanted palpebral fissures HP:0000494	Hypertelorism HP:0000316 Strabismus HP:0000486, Amblyopia HP:0000646, High myopia HP:0011003, Anisometropia HP:0012803, Morning glory anomaly HP:0025514	N/A	Normal	N/A	Almond-shaped palpebral fissure HP:0007874	Short palpebral fissure HP:0012745 Downslanted palpebral fissures HP:0000494	Normal	Strabismus HP:0000486 Noted until 6mo, resolved	Normal	Normal	Downslanted palpebral fissures HP:0000494	Esodeviation HP:0020045, broad eyebrow HP:0011229, downslanted palpebral fissures HP:0000494	Ptosis HP:0000508, downslanted palpebral fissures HP:0000494, Epicanthus HP:0000286	NA	Short palpebral fissure HP:0012745
Ears	Posteriorly rotated ears HP:0000358 décollées, rotation post	N/A	Low-set ears HP:0000369, uplifted earlobe	Low-set ears HP:0000369	mildly low set and overfolded helix (upper part)	large earlobe HP:0009748	Low-set ears HP:0000369	Protruding ear HP:0000411, low-set, posteriorly rotated ears HP:0000368, abnormally folded helix HP:0008544	Low-set ears HP:0000369, abnormality of the ear HP:0000598	N/A	Normal	Abnormally folded helix HP:0008544	Macrotia HP:0000400,Low-set ears HP:0000369	low-set, posteriorly rotated ears HP:0000368, large earlobe HP:0009748	Low-set ears HP:0000369	Preauricular pit HP:0004467	Low-set ears HP:0000369	large earlobe HP:0009748	Abnormally folded helix HP:0008544	Normal	Normal	Abnormally folded helix HP:0008544, Posteriorly rotated ears HP:0000358	Normal	Uplifted earlobe HP:0009909	Low-set ears HP:0000369, Posteriorly rotated ears HP:0000358	Normal	Small ears HP:0008551, low-set, posteriorly rotated ears HP:0000368, large earlobe HP:0009748	posteriorly rotated ears HP:0000368,Abnormality of the outer ear HP:0000356, Stenosis of the external auditory canal HP:0000402, Recurrent otitis media HP:0000403	NA	Low-set ears HP:0000369, Macrotia HP:0000400
Nose	Low hanging columella HP:0009765	N/A	Normal	Anteverted nares HP:0000463, Prominent nose HP:0000448	Anteverted nares HP:0000463	N/A	Prominent nasal tip HP:0005274	Abnormal Nasal bridge morphology HP:0000422, anteverted Nares HP:0000463, broad Nasal tip HP:0000455	Prominent Nasal bridge HP:0000426, broad Nasal tip HP:0000455, anteverted Nares HP:0000463, broad columella HP:0010761	Prominent nasal tip HP:0005274	Normal	Anteverted nares HP:0000463	Prominent nasal bridge HP:0000426, Underdeveloped nasal alae HP:0000430	Short Nose HP:0003196	Anteverted nares HP:0000463	Wide nasal bridge HP:0000431, short tip	Prominent nasal tip HP:0005274	Depressed nasal ridge HP:0000457, Prominent nasal tip HP:0005274	Anteverted nares HP:0000463	Prominent nasal tip HP:0005274, Short columella HP:0002000, Anteverted nares HP:0000463	Deviated nasal tip HP:0011831, Anteverted nares HP:0000463, Prominent nasal tip HP:0005274	No	Normal	Short nose HP:0003196, Anteverted nares HP:0000463	Anteverted nares HP:0000463	Normal	Wide Nasal bridge HP:0000431, prominent Nasal tip HP:0005274	Short nose HP:0003196, Anteverted nares HP:0000463	NA	N/A
Mouth / Lips	Thin upper lip vermilion HP:0000219, Gingival overgrowth HP:0000212	N/A	Normal	Wide mouth HP:0000154	Tented upper lip vermilion HP:0010804	Thick vermilion border HP:0012471, Exaggerated cupid's bow HP:0002263	Thick vermilion border HP:0012471	Open mouth HP:0000194, everted upper lip vermilion HP:0010803, thick lower lip vermilion HP:0000179	Narrow mouth HP:0000160, thin upper lip vermilion HP:0000219, thick, everted lower lip vermilion HP:0000179 HP:0000232	Wide mouth HP:0000154	Thick vermilion border HP:0012471 Narrow mouth HP:0000160	N/A	Thick vermilion border HP:0012471 Wide mouth HP:0000154	Open mouth HP:0000194, everted upper lip vermilion HP:0010803, thick lower lip vermilion HP:0000179	N/A	Wide mouth HP:0000154	N/A	N/A	Wide mouth HP:0000154	Wide mouth HP:0000154, Thin upper lip vermilion HP:0000219	N/A	No	Exaggerated cupid's bow HP:0002263	Normal	Abnormal jaw morphology HP:0030791	Everted lower lip vermilion HP:0000232	Macrodontia of permanent maxillary central incisor HP:0000675, thick vermilion border HP:0012471, open mouth HP:0000194	Thick lower lip vermilion HP:0000179	NA	N/A
Philtrum	Short philtrum HP:0000322	N/A	N/A	N/A	Normal	N/A	Deep philtrum HP:0002002	Long and smooth philtrum HP:0000343, HP:0000319	Short philtrum HP:0000322	N/A	Normal	Tented philtrum HP:0011825	Normal	Smooth and short philtrum HP:0000319, HP:0000322	Deep philtrum HP:0002002	Smooth philtrum HP:0000319 Long philtrum HP:0000343	N/A	Long philtrum HP:0000343		Smooth philtrum HP:0000319	Long philtrum HP:0000343 Deep philtrum HP:0002002	No	Deep philtrum HP:0002002	Normal	Tented philtrum HP:0011825	Smooth philtrum HP:0000319	Short philtrum HP:0000322	Normal	NA	N/A
Jaw anomalies	No	N/A	Retrognathia HP:0000278	Micrognathia HP:0000347	Full cheeks HP:0000293	N/A	Yes	Retrognathia HP:0000278, chin with horizontal crease HP:0011823	Broad chin HP:0011822, retrognathia HP:0000278	N/A	N/A	Retrognathia HP:0000278	No	Retrognathia HP:0000278	N/A	N/A	Retrognathia HP:0000278	No	N/A	No	No	No	N/A	N/A	Retrognathia HP:0000278	No	Broad chin HP:0011822, retrognathia HP:0000278	No	NA	N/A
Midface	Hyperplasia of midface HP:0012371, Abnormality of the premaxilla HP:0010758	N/A	N/A	N/A	Midface retrusion HP:0011800	N/A	Yes	N/A	N/A	N/A	No	N/A	N/A	Full cheeks HP:0000293	N/A	N/A	N/A	N/A	N/A	No	N/A	No	N/A	N/A	No	No	N/A		NA	N/A
Coarse features	Yes	Facial hypotonia HP:0000297	N/A	N/A	No	Yes	Yes	Long face HP:0000276; facial hypotonia HP:0000297	N/A	N/A	Yes	Facial edema HP:0000282 Periorbital edema HP:0100539	N/A	Relative macrocephaly HP:0004482	N/A	N/A	Yes mild	N/A	N/A	Yes moderate	N/A	No	Yes	N/A	No	Yes	Long face HP:0000276, facial hypotonia HP:0000297, triangular face HP:0000325 (as infant)	No	NA	No
Ophtalmologic issues	Strabismus HP:0000486	Ptosis HP:0000508 Strabismus HP:0000486	Hypermetropia HP:0000540	Congenital nystagmus HP:0006934,Myopia HP:0000545	Hypermetropia HP:0000540	No	Ptosis HP:0000508, Myopia HP:0000545	Exodeviation HP:0020049	Strabismus HP:0000486, myopia HP:0000545	N/A	Hypermetropia HP:0000540 Astigmatism HP:0000483	Optic disc drusen HP:0012426	Hypermetropia HP:0000540	Astigmatism HP:0000483, myopia HP:0000545	N/A	N/A	Exodeviation HP:0020049, Hypermetropia HP:0000540	Hypermetropia HP:0000540	No	No	Visual impairment, corrective glasses, No other information	No	N/A	Strabismus HP:0000486	No	No	Esodeviation HP:0020045	No	NA	No
Deafness	No	N/A	No	No	Conductive hearing impairment HP:0000405 Recurrent otitis media HP:0000403	No	Recurrent otitis media HP:0000403	No	No	N/A	No	N/A	No	No	N/A	No	No	NE	NE	No	No	Moderate sensorineural hearing impairment HP:0008504	N/A	No	No	No	No	No	NA	No
Ogival / cleft palate	High palate HP:0000218	High palate HP:0000218	No	High palate HP:0000218	High palate HP:0000218	N/A	High palate HP:0000218	No	No	N/A	High palate HP:0000218	N/A	No	No	N/A	N/A	High palate HP:0000218, luette courte	No	High palate HP:0000218	No	N/A	No	N/A	No	High palate HP:0000218	No	High palate HP:0000218	No	NA	No
Bone anomalies	No	N/A	No	Joint hypermobility HP:0001382, Sacral dimple HP:0000960	No	No	Pectus excavatum HP:0000767, dentoskeletal dysmorphisms	No	No	N/A	No	Congenital hip dislocation HP:0001374	No	congenital bilateral hip dysplasia HP:0001385, pectus excavatum HP:0000767, genu valgum HP:0002857	N/A	N/A	Joint hypermobility HP:0001382	No	No	No	Scoliosis HP:0002650 Congenital hip dislocation HP:0001374	No	N/A	No	No	No	Delayed skeletal maturation HP:0002750	No, aside from narrow ear canal	NA	No
Craniostenosis	No	N/A	No	No	No	No	No	No	No	N/A	No	N/A	No	No	N/A	N/A	No	No	No	No	No	No	No	No	No	No	No	No	NA	No
Hands/Feet		Long fingers HP:0100807 Finger joint hypermobility HP:0006094 Thumb-finger opposition only possible with index finger Pes planus HP:0001763 Narrow foot HP:0001786	No	No	Short foot HP:0001773	Short foot HP:0001773, Broad foot HP:0001769, Pes planus HP:0001763, Abnormal 4th metacarpal morphology HP:0010012, Abnormal 5th metacarpal morphology HP:0010013	Camptodactyly of finger HP:0100490 (5th fingers), Hallux valgus HP:0001822	No	Clinodactyly of the 2nd and 5th finger HP:0040022 HP:0004209, short 5th finger HP:0009237, clinodactyly of hallux and 2nd toe HP:0040018 HP:0005824,	N/A	No	N/A	No	Edema of the dorsum of hands HP:0007514, single transverse palmar crease HP:0000954, short distal phalanx of fingers HP:0009882 and toes HP:0001857, short foot HP:0001773, overlapping toe 5,4 HP:0001845,, pes cavus HP:0001761, hallux valgus HP:0001822	N/A	Joint hypermobility HP:0001382, Overlapping toe 2,3 HP:0001845	Slender finger HP:0001238	No	Tapered finger HP:0001182	Deep palmar crease HP:0006191, Bilateral single transverse palmar creases HP:0007598, Clinodactyly of the 5th toe HP:0001864	Sandal gap HP:0001852, Short toe HP:0001831	No	No	Clinodactyly of the 5th toe HP:0001864, Clinodactyly of the 5th finger HP:0004209	Hallux valgus HP:0001822	Clinodactyly of the 5th finger HP:0004209	Short 5th finger HP:0009237, Overlapping toe HP:0001845	N/A	NA	Long fingers HP:0100807
Ectodermal anomalies	Sparse scalp hair HP:0002209, Thin eyebrow HP:0045074	N/A	No	Thick hair HP:0100874	Keratosis pilaris HP:0032152,Dry skin HP:0000958, Hemangioma HP:0001028, Sparse scalp hair HP:0002209	N/A	Low posterior hairline HP:0002162	N/A	Horizontal eyebrow HP:0011228	N/A	Yes	N/A	Sparse hair HP:0008070, temporal hypotrichosis HP:0004524	Sparse scalp hair HP:0002209, fine, curly hair HP:0002213 HP:0002212, low posterior hairline HP:0002162	Low posterior hairline HP:0002162	Sparse hair HP:0008070, Fine hair HP:0002213	Low posterior hairline HP:0002162	No	Sparse hair HP:0008070	No	No	No	No	Sparse hair HP:0008070	Curly hair HP:0002212	No	Curly hair HP:0002212	Abnormality of hair texture HP:0010719 (stringy hair)	NA	No
Nail anomalies	Hypoplastic fifth toenail HP:0011937	N/A	Hypoplastic fifth toenail HP:0011937	Normal	No	Hypoplastic fifth toenail HP:0011937	Hypoplastic fifth toenail HP:0011937	No	hypoplastic 4th and 5th toe Nail HP:0011937	N/A	Dystrophic toenail HP:0001810	Hypoplastic fifth toenail HP:0011937	Hypoplastic fifth toenail HP:0011937	Hypoplastic toe Nails toes 2-5; HP:0001800	N/A	N/A	No	Hypoplastic fifth toenail HP:0011937 (unilateral)	No	Hypoplastic fifth toenail HP:0011937	No	Hypoplastic fifth toenail HP:0011937	No	No	No	Hypoplastic fifth toenail HP:0011937	Hypoplastic fifth toenail HP:0011937	Small nail HP:0001792	NA	No
Dental anomalies	Tooth malposition HP:0000692, Gingival overgrowth HP:0000212	Carious teeth HP:0000670, Persistence of primary teeth HP:0006335, Widely spaced teeth HP:0000687	No	Persistence of primary teeth HP:0006335 Carious teeth HP:0000670	Delayed eruption of teeth HP:0000684 Abnormal dental enamel morphology HP:0000682	Incisor macrodontia HP:0011081 Supernumerary tooth HP:0011069	dentoskeletal dysmorphisms	Tooth malposition HP:0000692	Tooth malposition HP:0000692	N/A	Tooth malposition HP:0000692	N/A	Delayed eruption of teeth HP:0000684	Macrodontia HP:0001572	N/A	No	No	No	N/A	No	Macrodontia HP:0001572	Natal tooth HP:0000695	No	No	Delayed eruption of teeth HP:0000684	Tooth agenesis HP:0009804	Macrodontia of permanent maxillary central incisor HP:0000675	Abnormality of the incisor HP:0000676 (two frontal teeth fused into one, other teeth quite small)	NA	No
Cardiovascular issues	Partial atrioventricular canal defect HP:0011577			Atrial septal defect HP:0001631		Abnormal coronary artery morphology HP:0006704, Abnormal coronary artery course HP:0011686																No							NA
Other	Heterotaxy HP:0030853 Polysplenia HP:0001748, Abnormal mesentery morphology HP:0100016, Episodic hyperhidrosis HP:0001069	Hemihypertrophy HP:0001528 (left) Limb-girdle muscle weakness HP:0003325, Hyperthyroidism HP:0000836	Hypospadias HP:0000047 (corrected), Constipation HP:0002019, Eczema HP:0000964	Ileal atresia HP:0011102 (for which operation age of 2 days :resection + end-to-end anastomosis). Vomiting HP:0002013. Constipation HP:0002019	Sacral dimple HP:0000960	Upper limb muscle weakness HP:0003484 VUS in SPTAN1 (NM_001130438.3):c.3958del p.(Ala1320Profs*48)	Hydrocele testis HP:0000034, Inguinal hernia HP:0000023, Wide intermamillary distance HP:0006610, Sleep apnea HP:0010535	Inguinal and umbilical hernia HP:0000023 HP:0001537	bilateral multiple renal cysts HP:0000107 with Normal kidney function, bilateral renal angiomyolipoma HP:0006772	Inguinal hernia HP:0000023	No	Reduced circulating growth hormone concentration HP:0034323	medullar hyperechogenicity of kidneys, lithiasic formations in the bladder	Inspiratory stridor HP:0005348 in first year of life	Inguinal hernia HP:0000023 (bilateral)	Delayed cranial suture closure HP:0000270	Sideroblastic anemia HP:0001924	congenital diarrhea responsible for metabolic acidosis, improved after 48 hours of fasting, No recurrence	No	No	Recurrent paroxysmal headache HP:0002331 Gastroesophageal reflux HP:0002020 (Nissen surgery) Chronic gastritis HP:0005231 Vesicoureteral reflux HP:0000076		Nevus sebaceous HP:0010815, Eczema HP:0000964	Eczema HP:0000964, Asthma HP:0002099, Constipation HP:0002019	Posterior plagiocephaly HP:0011327	N/A	proximal constriction of penis neonatally, later Normal genitals; bilateral inguinal hernia HP:0000023	Cryptorchidism HP:0000028	NA	Multiple small bowel atresias HP:0004797, Microcephaly HP:0000252

## Sheet: Table S2
Patient #	label	id	original_id	genotype (NM_152641.4; NC_000012.12)	variant_type
I-1	CSS6_validation	MS9474	24855	c.118dup, p.(Val40glufs*26)	Frameshift
I-2	CSS6	MS9471	17071	c.400dup, p.(Gln134Profs*20)	Frameshift
I-3	CSS6_unresolved	MS2569	20D1539	c.836_839dup, p.(Asp280Glufs*4)	Frameshift
I-4	CSS6_unresolved	MS2410	16D4148DEPE	c.988_1008del, p.(Leu330_Gly336del)	In-Frame Deletion
I-6	CSS6	MS9475	24856	c.1556_1559del, p.(Asp519Valfs*9)	Frameshift
I-7	CSS6_validation	MS9477	24858	c.2401_2402del, p.(Met801Valfs*39)	Frameshift
I-8	CSS6	MS10326	M56346	c.2441_2442del, p.(Thr814Serfs*26)	Frameshift
I-10	CSS6	MS9467	11498	c.3299_3302dup, p.(Ala1102Glyfs*4)	Frameshift
I-11	CSS6_validation	MS9466	13021	c.3411_3412del, p.(Gly1139Serfs*20)	Frameshift
I-12	CSS6	MS9476	24857	c.3654dup, p.(Ala1219Serfs*22)	Frameshift
I-13	CSS6	MS9479	24860	c.3814C>T, (p.Arg1272*)	Nonsense
I-14	CSS6	MS10325	M41821	c.4021_4027del, p.(Ser1341Lysfs*2)	Frameshift
I-15	CSS6	MS9478	24859	c.4607_4610del, p.(Val1536Glufs*29)	Frameshift
I-17	CSS6	MS9472	24853	c.4923-1G>C	Splice site
I-18	CSS6	MS9468	21202	c.5061+2T>C	Splice site
I-21	CSS6	MS9469	18630	g.(?_45729835)_(45731316_?)del	Deletion
I-21*	CSS6_negative	MS9470	19351	g.(?_45729835)_(45731316_?)del	Deletion
(father of I-21)
I-23	CSS6	MS10323	67968047520A	c.(705+1_706-1)_(1330+1_1331-1)del	Deletion
I-23*	CSS6_mosaic	MS10176	6788047520C	c.(705+1_706-1)_(1330+1_1331-1)del	Deletion
(mother of I-23)
I-24	CSS6_unresolved	MS2598	20D1697_DEPE	g.(?_45891780)_(45905075_?)del	Deletion
I-25	CSS6	MS9473	24854	g.(?_45774389)_(45910936_?)del	Deletion
I-26	CSS6	MS10324	M32219	g.(?_45756225)_(45927887_?)del	Deletion
I-28	CSS6_VUS	MS3419	20D15579	c.1150G>A, c.4585G>A	Missense
I-29	CSS6_VUS	MS5466	21-05415	c.484G>T, p.(Val162Leu)	Missense
I-30	CSS6_VUS	MS10328	C230-48	c.335A>C, p.(Glu112Ala)	Missense

## Sheet: Table S3
Probe	Methylation % difference	p value	Adjusted p value	chromosome	position	UCSC Gene name(s)	UCSC gene type(s)	UCSC CpG island
cg19661631	14.3702	1.28307e-18	2.22396e-14	16	89075854
cg16299898	13.7758	2.19346e-18	3.44401e-14	17	49124570	SPAG9;SPAG9;SPAG9;SPAG9	TSS1500;Body;Body;Body
cg16912114	13.9379	7.3443e-17	6.97533e-13	2	31330666	GALNT14;GALNT14;GALNT14;GALNT14	Body;Body;Body;Body
cg04937851	10.8444	8.01303e-17	7.50762e-13	2	237993660	COPS8;COPS8	TSS1500;TSS1500	chr2:237994004-237994876
cg06724937	13.8417	2.3838e-16	1.91336e-12	15	51056548	SPPL2A	Body	chr15:51057603-51058123
cg18982976	17.5596	7.23662e-16	5.01734e-12	17	61116857	TANC2;MIR548W	Body;Body
cg27132159	15.9779	7.59594e-16	5.21432e-12	6	15017835
cg24391460	13.3446	9.74119e-16	6.49406e-12	7	79084166	MAGI2	TSS1500	chr7:79082174-79082427
cg17836612	12.1257	2.26317e-15	1.34113e-11	17	76976357	LGALS3BP	TSS1500
cg26349094	10.1921	3.40867e-15	1.9214e-11	8	93106835	RUNX1T1;RUNX1T1;RUNX1T1;RUNX1T1;RUNX1T1;RUNX1T1;RUNX1T1;RUNX1T1;RUNX1T1;RUNX1T1;RUNX1T1;RUNX1T1;RUNX1T1	5'UTR;5'UTR;5'UTR;5'UTR;5'UTR;5'UTR;5'UTR;5'UTR;5'UTR;Body;Body;Body;5'UTR
cg25257799	17.788	4.84313e-15	2.62333e-11	8	48572557	KIAA0146	Body
cg15096515	19.5279	1.42133e-14	6.41514e-11	12	72332466	TPH2	TSS200
cg26216217	13.6574	1.39948e-14	6.41514e-11	9	134989862
cg04792543	12.1322	1.62971e-14	7.24308e-11	13	43942412	ENOX1;ENOX1;ENOX1	Body;Body;Body
cg18703150	10.5141	2.05296e-14	8.95199e-11	11	8189600	RIC3;RIC3;RIC3;RIC3;RIC3	Body;Body;Body;Body;Body	chr11:8190226-8190671
cg10315888	13.276	2.47069e-14	1.0574e-10	4	14416926
cg07890724	11.2625	2.74438e-14	1.16733e-10	6	116893787	RWDD1;RWDD1;RWDD1	5'UTR;5'UTR;Body	chr6:116892235-116892934
cg06526095	10.8963	2.7664e-14	1.16952e-10	16	17839291
cg22073025	10.481	3.60598e-14	1.50181e-10	3	147036868
cg08683831	11.5918	6.71395e-14	2.55767e-10	4	1404607			chr4:1404039-1404518
cg01257685	14.1188	7.7493e-14	2.92e-10	14	64663864	SYNE2;SYNE2;MIR548AZ	Body;Body;Body
cg01601299	10.0016	8.56128e-14	3.20326e-10	3	128745637	CCDC48	Body	chr3:128745899-128746335
cg19124838	16.5404	1.0458e-13	3.75688e-10	1	165198017	LMX1A;LMX1A	Body;Body
cg15117847	14.1485	1.26048e-13	4.41375e-10	6	6191894	F13A1	Body
cg05328359	10.3023	1.3342e-13	4.62519e-10	3	122514679	DIRC2	Body	chr3:122513726-122514477
cg22386660	10.4591	1.38814e-13	4.76453e-10	17	31469872	ASIC2;ASIC2	Body;Body
cg21543918	12.8142	1.69901e-13	5.60937e-10	6	138893159	NHSL1;NHSL1	1stExon;5'UTR
cg24388946	12.8043	1.84511e-13	5.97788e-10	9	125694957	ZBTB26;ZBTB26;ZBTB26	TSS1500;TSS1500;TSS1500	chr9:125693676-125694113
cg19170156	13.5198	1.95696e-13	6.2239e-10	17	42579652	GPATCH8	Body	chr17:42580377-42581046
cg16766542	12.0354	2.04154e-13	6.46232e-10	8	143048597
cg26059988	8.6614	2.43551e-13	7.5049e-10	6	110319716
cg16034795	12.7525	2.99178e-13	8.90249e-10	16	11729921
cg13669437	12.36	3.00963e-13	8.91734e-10	1	211028982	KCNH1;KCNH1	Body;Body
cg09116709	9.93033	3.75177e-13	1.07933e-09	3	54173395	CACNA2D3	Body
cg15411268	12.8035	4.52411e-13	1.28028e-09	15	72409146	SENP8;SENP8;SENP8;SENP8;SENP8;MYO9A	TSS200;TSS200;TSS1500;TSS1500;5'UTR;5'UTR	chr15:72409862-72411002
cg09693414	12.1173	4.69853e-13	1.31887e-09	3	4063013
cg13474790	8.07222	5.37897e-13	1.48581e-09	12	69166745
cg19677893	10.5116	5.77086e-13	1.56905e-09	12	56708950	CNPY2;CNPY2	Body;Body	chr12:56709458-56710110
cg14303369	13.4704	5.84075e-13	1.5757e-09	15	58702812
cg09336219	9.00902	6.0063e-13	1.60785e-09	20	34892819	DLGAP4	TSS1500	chr20:34893891-34895214
cg12566136	9.20183	6.3749e-13	1.69996e-09	9	124857977			chr9:124854824-124855819
cg11501644	9.09068	6.41837e-13	1.70499e-09	12	8234014	NECAP1;NECAP1	TSS1500;TSS1500	chr12:8234689-8235020
cg22296874	11.9606	6.87579e-13	1.81953e-09	13	88151154	MIR4500HG	Body
cg07169182	14.1417	6.9078e-13	1.82105e-09	13	49106065	RCBTB2;RCBTB2;RCBTB2;RCBTB2	5'UTR;5'UTR;5'UTR;5'UTR	chr13:49106411-49107463
cg08910619	9.92558	7.75231e-13	2.00555e-09	21	18715588
cg17151694	13.1916	8.30583e-13	2.09578e-09	19	57229788
cg25922970	9.67181	8.75394e-13	2.19904e-09	20	11870821	BTBD3;BTBD3	TSS1500;TSS1500	chr20:11871374-11872207
cg10731465	8.11025	9.11248e-13	2.28084e-09	2	42064294			chr2:42067937-42068203
cg02654358	12.4488	1.03095e-12	2.53469e-09	9	74061449			chr9:74061513-74062097
cg27331471	12.903	1.06976e-12	2.60242e-09	19	45809725	CKM	3'UTR	chr19:45805654-45805977
cg06369352	16.5159	1.19227e-12	2.85045e-09	7	112727204	GPR85;GPR85;GPR85;GPR85	5'UTR;5'UTR;TSS1500;TSS1500
cg10014308	14.7601	1.26408e-12	2.99542e-09	2	73518221	EGR4	3'UTR	chr2:73518364-73520986
cg13365022	15.4175	1.53705e-12	3.54046e-09	18	58039932	MC4R;MC4R	1stExon;5'UTR
cg03614625	14.9123	1.54281e-12	3.54196e-09	16	87642108	JPH3;JPH3	Body;Body
cg02972372	10.1835	1.59936e-12	3.64763e-09	20	36309933	LOC100287792	Body
cg16014606	11.4629	1.61302e-12	3.66671e-09	11	10715221	MRVI1;MRVI1;MRVI1;MRVI1;MRVI1	1stExon;5'UTR;1stExon;5'UTR;TSS200
cg05088382	12.4959	1.63096e-12	3.69537e-09	9	17005240
cg04743171	19.8055	1.74027e-12	3.90476e-09	4	174991208
cg21402942	7.13968	1.8364e-12	4.08084e-09	10	94001234	CPEB3;CPEB3	5'UTR;5'UTR	chr10:93999131-94000015
cg05131526	8.96063	2.30597e-12	4.94982e-09	15	91447195	MAN2A2	TSS1500	chr15:91445563-91446768
cg08753595	10.4314	2.49969e-12	5.3e-09	16	20610563
cg02614660	7.65651	2.59671e-12	5.45565e-09	2	219826532	CDK5R2;CDK5R2	3'UTR;1stExon	chr2:219827659-219828205
cg17775063	12.4511	3.15178e-12	6.48492e-09	16	26328746
cg14933512	12.1761	3.15208e-12	6.48492e-09	16	26963466
cg19810771	11.7544	3.38883e-12	6.89023e-09	10	69597988	DNAJC12;DNAJC12	TSS200;TSS200
cg14001239	13.9957	3.41508e-12	6.9031e-09	10	29771743	SVIL;SVIL	Body;Body
cg14185233	13.539	3.41395e-12	6.9031e-09	8	142902367
cg04388666	7.06886	3.67827e-12	7.37064e-09	14	100072073	CCDC85C	TSS1500	chr14:100069475-100071813
cg08657412	10.9969	3.93123e-12	7.83225e-09	16	13426899
cg17893159	12.713	3.97721e-12	7.87858e-09	6	161695739	AGPAT4	TSS1500
cg21246872	8.70487	3.97579e-12	7.87858e-09	17	38295894	CASC3	TSS1500
cg11480314	13.4518	4.11245e-12	8.1002e-09	1	174843767	RABGAP1L;RABGAP1L;RABGAP1L;RABGAP1L	TSS1500;5'UTR;Body;Body
cg23576695	11.7684	4.28491e-12	8.36857e-09	2	175711786	CHN1;CHN1;CHN1;CHN1	1stExon;Body;Body;Body
cg26912636	8.85191	4.45388e-12	8.64984e-09	20	56286391	PMEPA1;PMEPA1;PMEPA1;PMEPA1;PMEPA1	5'UTR;1stExon;TSS1500;TSS1500;TSS1500	chr20:56283891-56285395
cg04219099	13.0351	4.59189e-12	8.79469e-09	1	38261052	MANEAL;MANEAL;MANEAL	Body;Body;TSS200	chr1:38259095-38260427
cg19567594	11.5212	4.69743e-12	8.96411e-09	11	10715175	MRVI1;MRVI1;MRVI1;MRVI1;MRVI1	1stExon;5'UTR;1stExon;5'UTR;TSS200
cg22670819	10.765	5.10387e-12	9.61308e-09	6	31913759	CFB;CFB	1stExon;5'UTR
cg24248329	9.19544	5.94619e-12	1.09937e-08	1	41175132	NFYC;NFYC;NFYC;NFYC;NFYC;NFYC;NFYC	1stExon;5'UTR;5'UTR;5'UTR;5'UTR;5'UTR;5'UTR
cg02724472	12.9203	6.00491e-12	1.10728e-08	7	102553293	LRRC17;FBXL13;LRRC17;FBXL13	TSS200;Body;TSS200;Body
cg13127231	14.3873	6.23026e-12	1.13473e-08	13	111806949	ARHGEF7;ARHGEF7;ARHGEF7;ARHGEF7	Body;5'UTR;Body;Body	chr13:111805638-111806531
cg01215773	12.6607	6.21572e-12	1.13473e-08	10	24809288	KIAA1217;KIAA1217;KIAA1217;KIAA1217;KIAA1217;KIAA1217	Body;Body;Body;Body;Body;Body
cg02350428	10.0231	6.19156e-12	1.13473e-08	22	49763410			chr22:49764995-49765272
cg03191997	9.3872	6.68795e-12	1.20128e-08	8	102803289	NCALD;NCALD;NCALD;NCALD;NCALD;NCALD;NCALD;NCALD;NCALD	1stExon;5'UTR;5'UTR;5'UTR;5'UTR;5'UTR;5'UTR;5'UTR;5'UTR
cg14854072	11.8839	6.99468e-12	1.24668e-08	3	154139114	GPR149	Body
cg11979011	10.6115	7.19682e-12	1.27289e-08	3	156806144			chr3:156806688-156807069
cg13487127	11.7441	8.286e-12	1.44344e-08	9	97418259
cg01212789	14.7867	8.44964e-12	1.46826e-08	3	171488952	PLD1;PLD1	5'UTR;5'UTR
cg24969141	12.5678	9.27027e-12	1.59884e-08	14	100953120	WDR25;WDR25	Body;Body
cg19217739	8.00366	9.43557e-12	1.61929e-08	5	66124231	MAST4;MAST4;MAST4;MAST4	TSS1500;Body;Body;Body
cg02896941	10.4993	9.74086e-12	1.65936e-08	4	23890659	PPARGC1A	Body
cg15773296	9.52868	9.87169e-12	1.67752e-08	14	64663485	SYNE2;SYNE2;MIR548AZ	Body;Body;Body
cg17921026	12.6563	9.8971e-12	1.67773e-08	11	58694920	GLYATL1	TSS200
cg10076514	9.57572	1.04652e-11	1.76072e-08	13	107059926
cg08654655	9.45756	1.10016e-11	1.84164e-08	1	159141063	CADM3;CADM3	TSS1500;TSS1500	chr1:159141202-159141718
cg13383246	11.5851	1.11523e-11	1.8587e-08	22	34498820
cg18861120	-13.1906	1.16176e-11	1.9316e-08	12	108780714
cg10185424	12.5913	1.28764e-11	2.12056e-08	5	66478491	CD180	3'UTR
cg27435667	6.67416	1.34138e-11	2.18314e-08	14	96328764
cg06050903	9.38595	1.37848e-11	2.23303e-08	3	54173405	CACNA2D3	Body
cg00151370	10.696	1.41908e-11	2.29344e-08	6	16323285	ATXN1;ATXN1	Body;Body	chr6:16326950-16327781
cg17165695	-9.23137	1.60504e-11	2.55233e-08	2	39187882	LOC100271715;LOC375196	Body;TSS1500	chr2:39186777-39187968
cg24914621	14.8134	1.65767e-11	2.618e-08	5	146204749	PPP2R2B;PPP2R2B;PPP2R2B;PPP2R2B;PPP2R2B;PPP2R2B;PPP2R2B;PPP2R2B;PPP2R2B;PPP2R2B	Body;Body;Body;Body;Body;Body;Body;Body;Body;Body
cg16463148	10.5272	1.72484e-11	2.71789e-08	16	46724537	VPS35;ORC6;ORC6	TSS1500;Body;Body	chr16:46722564-46724107
cg23813603	12.9816	1.80263e-11	2.83404e-08	20	859405	ANGPT4	Body
cg20625782	10.4037	1.86667e-11	2.90833e-08	20	62010076
cg24032137	8.67155	1.88628e-11	2.93231e-08	8	112388566
cg15095327	11.3144	1.90109e-11	2.94871e-08	3	9944512	IL17RE;IL17RE;IL17RE;IL17RE;IL17RE	1stExon;5'UTR;1stExon;5'UTR;5'UTR
cg14917057	9.16859	1.92302e-11	2.97607e-08	6	149294092	UST	Body
cg22597210	16.0724	1.947e-11	3.00648e-08	19	10172841	C3P1	Body	chr19:10172698-10172900
cg10278102	12.2619	2.30349e-11	3.50588e-08	11	20410216	PRMT3;PRMT3;PRMT3	5'UTR;Body;Body	chr11:20408755-20409781
cg00055341	10.5129	2.39635e-11	3.62762e-08	2	200446845
cg03561762	15.9274	2.48558e-11	3.75451e-08	5	57482			chr5:53111-54264
cg05950212	10.5774	2.71622e-11	4.06745e-08	1	149860711	HIST2H2AB	TSS1500	chr1:149857769-149859470
cg12739419	12.0605	2.73465e-11	4.08622e-08	7	116140593	CAV2;CAV2	Body;Body	chr7:116139774-116140352
cg22813391	9.81092	2.7876e-11	4.15638e-08	20	60183480	CDH4;CDH4;CDH4	Body;Body;5'UTR
cg02630694	10.5662	2.82179e-11	4.18933e-08	10	12236833	CDC123;NUDT5	TSS1500;5'UTR	chr10:12237832-12238377
cg07311956	11.1847	2.91135e-11	4.29471e-08	18	12911027			chr18:12911024-12912704
cg25605888	17.822	3.1475e-11	4.5885e-08	12	120967936	COQ5	TSS1500	chr12:120966788-120967038
cg15347056	14.2954	3.14375e-11	4.5885e-08	6	71009328	COL9A1	Body
cg03830796	8.1087	3.21018e-11	4.65628e-08	16	81214914	PKD1L2;PKD1L2;PKD1L2;PKD1L2;PKD1L2;PKD1L2;PKD1L2	1stExon;1stExon;5'UTR;5'UTR;Body;Body;Body
cg01149317	12.5755	3.31805e-11	4.78273e-08	15	86987924	AGBL1	Body
cg02585329	13.6053	3.45026e-11	4.9527e-08	6	89294475
cg02519627	10.2905	4.03716e-11	5.72407e-08	8	139748151	COL22A1	Body
cg10284952	11.8758	4.53243e-11	6.38709e-08	3	10909234	SLC6A11	Body
cg23792962	8.69745	5.18986e-11	7.19653e-08	20	7589134
cg02142461	11.1599	5.22833e-11	7.22099e-08	4	4293079	ZNF509;LYAR;LYAR	5'UTR;TSS1500;TSS1500	chr4:4291773-4292495
cg12308054	11.5873	5.32996e-11	7.33214e-08	5	132386310	HSPA4	TSS1500	chr5:132387100-132388369
cg09955450	11.9984	5.64157e-11	7.71489e-08	5	11589122	CTNND2;CTNND2;CTNND2;CTNND2;CTNND2	TSS200;TSS200;Body;Body;5'UTR
cg12721730	10.1398	5.65613e-11	7.71957e-08	13	61989817	PCDH20	TSS200
cg13910493	8.80564	5.6983e-11	7.74663e-08	12	53628120			chr12:53625629-53625993
cg16807089	13.162	5.82939e-11	7.86317e-08	7	143582499	FAM115A	5'UTR	chr7:143582125-143582610
cg20485874	11.5172	6.11639e-11	8.18659e-08	7	102553437	LRRC17;FBXL13;LRRC17;LRRC17;LRRC17;FBXL13	5'UTR;Body;5'UTR;1stExon;1stExon;Body
cg19402395	11.8114	6.24658e-11	8.34473e-08	19	36466709
cg24147187	13.1835	6.67495e-11	8.79832e-08	20	36535798	VSTM2L	Body	chr20:36531143-36532133
cg20013533	12.4946	6.78557e-11	8.89341e-08	7	128866153	AHCYL2;AHCYL2	Body;Body	chr7:128864320-128865655
cg07929427	10.6411	6.81287e-11	8.91234e-08	3	61301687
cg04156850	9.29381	6.84991e-11	8.94392e-08	17	73402572	GRB2;GRB2	TSS1500;TSS1500	chr17:73401217-73401988
cg23684316	11.7927	7.43804e-11	9.58548e-08	2	72946664	EXOC6B	Body
cg18632637	11.4668	7.80525e-11	9.94776e-08	10	134893591			chr10:134891010-134893402
cg09080847	12.8264	7.98434e-11	1.01573e-07	3	38796815	SCN10A;SCN10A;SCN10A	Body;Body;Body
cg21801165	20.4503	8.45044e-11	1.06914e-07	13	50210231
cg10395758	12.6293	9.29937e-11	1.16591e-07	19	40136676
cg11330315	10.1972	9.40009e-11	1.17641e-07	7	153929063	DPP6;DPP6;DPP6	Body;Body;Body
cg16449464	8.2938	1.02672e-10	1.27344e-07	2	172864337	MAP1D	TSS1500	chr2:172864613-172865064
cg04017512	13.5684	1.03092e-10	1.27636e-07	10	35195138
cg24762932	9.88092	1.08456e-10	1.32854e-07	10	23460245			chr10:23461300-23461610
cg13362792	8.53392	1.09693e-10	1.33874e-07	20	43405796	RIMS4;RIMS4	Body;Body
cg24874555	14.3804	1.11305e-10	1.35149e-07	19	12832212	TNPO2;TNPO2;TNPO2	5'UTR;5'UTR;5'UTR	chr19:12831793-12832225
cg23926820	9.8937	1.1989e-10	1.43315e-07	12	81694451	PPFIA2	Body
cg16768287	9.49248	1.36192e-10	1.59503e-07	12	71314894	PTPRR	TSS1500
cg24315241	14.3959	1.36974e-10	1.60147e-07	6	88146394	C6orf165	Body
cg16437385	7.39204	1.42044e-10	1.64963e-07	2	74943219			chr2:74942324-74942815
cg26530706	14.16	1.43634e-10	1.6653e-07	18	32173093	DTNA;DTNA;DTNA;DTNA	TSS200;5'UTR;5'UTR;5'UTR
cg23395404	11.8825	1.48736e-10	1.71697e-07	1	174768585	RABGAP1L;RABGAP1L	TSS1500;Body
cg16198103	12.2421	1.54934e-10	1.77553e-07	8	53471884	FAM150A	Body
cg05081614	10.28	1.64535e-10	1.87934e-07	14	31494237	STRN3;STRN3;AP4S1;AP4S1	Body;Body;TSS1500;TSS1500	chr14:31494794-31496056
cg11643838	9.44592	1.69868e-10	1.93072e-07	15	77995159	LINGO1;LINGO1;LINGO1;LINGO1;LINGO1;LINGO1;LINGO1;LINGO1;LINGO1	5'UTR;5'UTR;5'UTR;5'UTR;5'UTR;5'UTR;5'UTR;5'UTR;5'UTR
cg23996881	11.8449	1.78623e-10	2.02029e-07	22	35092917
cg08481336	8.1129	1.90034e-10	2.13542e-07	6	88412640	AKIRIN2	TSS1500	chr6:88411325-88412168
cg16061101	9.12352	1.95404e-10	2.18855e-07	20	35029559	DLGAP4	5'UTR
cg23744624	10.6076	2.04479e-10	2.27927e-07	12	46386648			chr12:46385607-46385887
cg25413538	8.17772	2.49832e-10	2.73642e-07	4	4544731	STX18;STX18-AS1	TSS1500;Body	chr4:4543437-4544104
cg03945400	7.72277	2.58396e-10	2.81686e-07	15	38543209			chr15:38544002-38545532
cg00627029	13.6391	2.64795e-10	2.88209e-07	17	72322791	KIF19	Body	chr17:72321948-72322461
cg14485097	11.7026	2.76166e-10	2.97781e-07	7	4671479
cg18883951	9.48753	3.15865e-10	3.36401e-07	12	6486639	SCNN1A	TSS200
cg14974878	12.9321	3.25159e-10	3.4524e-07	1	4029128
cg12665192	11.2417	3.3032e-10	3.50183e-07	2	239670571
cg16002867	9.22803	3.4348e-10	3.60824e-07	1	86862645	ODF2L;ODF2L;ODF2L;ODF2L	TSS1500;TSS1500;TSS1500;TSS1500	chr1:86861566-86862083
cg11725835	18.9135	3.47495e-10	3.63938e-07	13	88111752	MIR4500HG	Body
cg02705163	14.3901	3.52025e-10	3.67961e-07	6	138893673	NHSL1	TSS200
cg01084194	10.578	3.83841e-10	3.96022e-07	19	6092564	RFX2;RFX2	5'UTR;5'UTR
cg03603211	7.98268	4.02784e-10	4.13107e-07	11	76859387	MYO7A;MYO7A;MYO7A	Body;Body;Body	chr11:76858728-76859181
cg03237712	9.59355	4.33197e-10	4.38462e-07	9	122509316
cg23745709	12.1381	4.3592e-10	4.40576e-07	22	48753305
cg09401705	18.0956	4.74733e-10	4.76331e-07	6	30950299	MUC21	TSS1500
cg08166587	15.2333	5.32844e-10	5.2402e-07	12	2696048	CACNA1C;CACNA1C;CACNA1C;CACNA1C;CACNA1C;CACNA1C;CACNA1C;CACNA1C;CACNA1C;CACNA1C;CACNA1C;CACNA1C;CACNA1C;CACNA1C;CACNA1C;CACNA1C;CACNA1C;CACNA1C;CACNA1C;CACNA1C;CACNA1C;CACNA1C;CACNA1C	Body;Body;Body;Body;Body;Body;Body;Body;Body;Body;Body;Body;Body;Body;Body;Body;Body;Body;Body;Body;Body;Body;Body
cg23811268	9.3391	5.96399e-10	5.75904e-07	2	20189267	WDR35;WDR35	Body;Body	chr2:20189588-20190229
cg16011173	8.56152	6.28923e-10	6.03946e-07	1	16677473	FBXO42	5'UTR	chr1:16678574-16679192
cg25801742	12.7934	6.32362e-10	6.06408e-07	11	58736104
cg20639396	9.17623	6.52002e-10	6.21801e-07	6	128839906	PTPRK;PTPRK	Body;Body	chr6:128840158-128842126
cg26052456	10.2931	6.91579e-10	6.49715e-07	16	3162395	ZNF205;ZNF205;ZNF205;ZNF205-AS1;ZNF205-AS1	TSS200;TSS200;TSS200;Body;Body
cg26056693	14.7918	7.80387e-10	7.12121e-07	15	85873621
cg11427280	14.6611	8.02451e-10	7.29175e-07	12	132103009
cg07301677	13.4422	8.31852e-10	7.5293e-07	3	10637197
cg18604560	11.4191	8.33278e-10	7.53238e-07	1	23999782
cg06126713	13.8273	1.00432e-09	8.84777e-07	7	16505617	SOSTDC1	TSS200
cg24938727	10.6441	1.02668e-09	9.01041e-07	3	42742993	HHATL;HHATL	Body;5'UTR
cg15942290	10.5642	1.11151e-09	9.64504e-07	2	227675774
cg01152408	10.2665	1.15557e-09	9.94027e-07	6	41496060
cg11772661	9.05428	1.22114e-09	1.04267e-06	10	118765335	KIAA1598;KIAA1598	TSS1500;TSS1500	chr10:118764228-118765146
cg04049626	8.77021	1.26386e-09	1.07141e-06	1	42801752	FOXJ3;FOXJ3;FOXJ3;FOXJ3	TSS1500;TSS1500;TSS1500;TSS1500	chr1:42800265-42801370
cg06524362	8.55506	1.41545e-09	1.1838e-06	4	177240386	SPCS3	TSS1500	chr4:177240935-177241832
cg24704312	20.3124	1.70708e-09	1.38105e-06	12	123310691	CCDC62;CCDC62	3'UTR;Body
cg22385096	10.6888	1.7995e-09	1.44069e-06	7	155953617
cg25490383	8.90294	1.92703e-09	1.52518e-06	2	79681227
cg20859731	10.5982	1.94598e-09	1.53492e-06	20	36226820			chr20:36226617-36226841
cg13942600	10.4925	2.61718e-09	1.96623e-06	8	4147127	CSMD1	Body
cg05251389	9.85835	2.65568e-09	1.99049e-06	22	43525330	BIK	3'UTR
cg04885759	22.2141	2.96144e-09	2.1843e-06	3	49170498	LAMB2;LAMB2	1stExon;5'UTR
cg01057176	10.8723	3.12941e-09	2.28631e-06	2	115200247	DPP10;DPP10	1stExon;5'UTR
cg12453790	9.65067	3.28793e-09	2.37549e-06	12	108775912
cg02858514	10.6007	3.43165e-09	2.46045e-06	18	5488972	EPB41L3;EPB41L3;EPB41L3;EPB41L3	Body;Body;Body;5'UTR
cg15897921	15.5521	3.66698e-09	2.6076e-06	1	169765039	C1orf156;C1orf112;C1orf112	TSS1500;5'UTR;1stExon	chr1:169763973-169764347
cg05593653	15.2532	3.67918e-09	2.6136e-06	6	152701495	SYNE1-AS1;SYNE1;SYNE1	TSS200;Body;Body
cg17629006	17.6595	4.51329e-09	3.08294e-06	7	14027570	ETV1;ETV1;ETV1;ETV1;ETV1;ETV1;ETV1;ETV1	TSS1500;TSS1500;TSS1500;Body;Body;Body;Body;Body	chr7:14029378-14029593
cg14962787	10.209	5.27339e-09	3.49693e-06	1	2131080	FAAP20;FAAP20	5'UTR;Body
cg25433316	11.7443	5.36658e-09	3.55037e-06	2	10197543	CYS1	3'UTR
cg12890038	11.3742	8.52763e-09	5.25305e-06	9	122452354
cg00398637	9.45337	8.53882e-09	5.25305e-06	15	72977752	BBS4;BBS4;BBS4;BBS4;HIGD2B	TSS1500;TSS1500;TSS1500;TSS1500;Body	chr15:72978290-72978758
cg06278337	12.1347	1.36033e-08	7.8596e-06	3	10595528
cg26775604	11.6161	1.37251e-08	7.91679e-06	6	26235671	HIST1H1D	TSS1500
cg14599154	14.8949	1.47541e-08	8.42619e-06	1	174768975	RABGAP1L;RABGAP1L	TSS200;Body
cg14330126	10.6041	2.18359e-08	1.16817e-05	12	119083218
cg06871560	10.8694	3.44525e-08	1.72718e-05	15	52944233	KIAA1370	Body

## Sheet: Table S4
			SNV																																			CNV / SV
		Domain	ARID		ID									RFX	ZF						ID																	E1-E3	E1-E3	E3-E5	E7-E10			E17-21	ARID2	ARID2	ARID2 +	ARID2 +	ARID2 +
		Position	40	53	133	134	134	280	330	343	387	421	423	519	801	814	846	883	995	1101	1139	1139	1171	1219	1272	1341	1440	1481	1482	1536	1564	1578	Intronic	Intronic	1754	1769
		Affected amino acid	Val	Arg	Tyr	Gln	Gln	Asp	Leu	Leu	Asp	Val	Tyr	Asp	Met	Thr	Val	Val	Gln	Ala	Gly	Gly	Gln	Ala	Arg	Ser	Gln	His	Gln	Val	Thr	Gln			Arg	Arg						E15– E16	E15– E16
		Article/Patient number	I-1	B2	G3	I-2	SA1	I-3	I-4	S2	G2	I-5	K1	I-6	I-7	I-8	S1	G6	I-9	I-10	B1	I-11	SA2	I-12	I-13	I-14	S4	S3	G4	I-15	G5	I-16	I-17	I-18	I-19	I-20		I-21	I-22	V1	I-23	SA3	SA4	I-24	I-25	G1	I-26	I-27	W1
		Age at evaluation	4 yr	4 yr	7 yr	13 yr 6 m	18.17	5 yr	4 yr 11 m	8 yr	5 yr	4 yr 11 m	8 yr 11 m	11 yr	33 yr	7 yr 8 m	15 yr	18 yr	15 yr 10 m	4 yr	7 yr	13 yr	21.83	3 yr	21 m	11 yr 7 m	8 yr	6 yr	8 yr 4 m	7 yr	15 yr 6 m	5 yr 8 m	22 yr	10 m	2y7m	3 yr		14 yr 9 m	6 wk	4 yr	2 yr	28	23.83	9 yr 6 m	13 yr	4 yr 6 m	9 yr	15 yr 2 m	3 m
		Hypotonia (32/47) (68%)											NA															NA														NA	NA
		Psychomotor delay (48/49) (98%)																	NA															NA					NA
		Speech disorder (35/40) (87.5%)								NA			NA				NA										NA							NA					NA										NA
	Neurodevelopmental disorders	Intellectual disability (36/43) (83%)																		NA				NA	NA					NA				NA	NA				NA		NA								NA
		Behavioral problems (31/48) (64.5%)																																					NA		NA								NA
		Feeding difficulties (20/45) (44%)						NA	NA										NA	NA				NA										NA					NA					NA
		Brain MRI anomalies (19/31) (61%)		NA				NA	NA	NA	NA	NA				NA		NA		NA						NA			NA	NA	NA								NA	NA	NA					NA			NA
		Facial features (52/53) (98%)
	Morphologic features	Coarse face (27/40) (67.5%)				NA		NA	NA								NA		NA	NA							NA							NA				NA										NA
		Dental, gingival, jaw anomalies (25/53) (49%)																					NA							NA
	Ectodermal features	Hair anomalies/Fair-hair (22/44) (50%)					NA							NA		NA							NA	NA																									NA
		Nail anomalies (24/47) (51%)					NA																NA							NA
		Hand or feet anomalies (26/51) (51%)																						NA						NA
	Skeletal features	Bone anomalies (X-rays) (9/35) (26%)	NA				NA													NA		NA								NA		NA	NA	NA				NA	NA		NA						NA		NA
		Short stature <-2 sd (19/52) (36.5%)					NA
	Cardiologic features	Septal defect/Pulmnar atresis/heterotaxia (7/30) (23%)		NA	NA			NA	NA		NA	NA	NA			NA		NA	NA		NA			NA		NA			NA	NA	NA			NA	NA			NA		NA						NA		NA
[truncated: 7 more columns]
